# Supplementary material for: Hardware and software implementation of POCT1-A for integration of point of care testing in research
Source: J Pathol Inform. 2022 May 21;13:100096. doi: 10.1016/j.jpi.2022.100096 (PMC9576979; doi:10.1016/j.jpi.2022.100096)
Supplement: Supplementary file 2 — Supplementary material 2 [file mmc2.zip]

Archive with 1 entries (1 files):
- WiredConfig.ancc
