# Supplementary material for: Hardware and software implementation of POCT1-A for integration of point of care testing in research
Source: J Pathol Inform. 2022 May 21;13:100096. doi: 10.1016/j.jpi.2022.100096 (PMC9576979; doi:10.1016/j.jpi.2022.100096)
Supplement: Supplementary file 2 — Supplementary material 2 [file mmc2.zip › WiredConfig.ancc]

<?xml version="1.0" encoding="utf-8"?>
<NETWORK_CONFIG_DATA key="rT9Q2TLN6SsAR7yA9Qrqv8yvwJkQUZF9z7aYZtmkbY5UfPkljKCodHjeQ9BuWj18z2a942Jd8wp0YAnPHW9t3dB81fEKf0ja3VD3G+4cA63sHlTpb+5cqQBplPjlGY97RFZCpFbwTWmF7hBskIdgfbx/EuzDmtCvU/1lZfH/IOTbrZ3pxob4T5RJJPj0k07XTVrsb1pYhoWxhwAI9JPB90RxYSUJ5oXCEfWFp1gGtEpDywSRlccltWpjbwqcgI9vxwGft0Wr+9PH+cSxF8llwxXk0uhaS9z/x+7oSQKJrc54N7P0mW0zAWou2H9srH9fd1eCMgaF9NCHfrwkpd3ubg==">
 <COMMON_NETWORK>
    <CONFIGURATION_ID>WiredConfig</CONFIGURATION_ID>
    <CONFIGURATION_DESCRIPTION>APOC Default Network Configuration File</CONFIGURATION_DESCRIPTION>
    <CONFIGURATION_DATE_TIME>3/4/2022 11:48:10 AM</CONFIGURATION_DATE_TIME>
    <FILE_FORMAT_VERSION>1.0</FILE_FORMAT_VERSION>
    <PROXY_SERVER_ADDRESS></PROXY_SERVER_ADDRESS>
    <PROXY_SERVER_PORT>8080</PROXY_SERVER_PORT>
    <PROXY_SERVER_TYPE>NONE</PROXY_SERVER_TYPE>
    <PROXY_SERVER_USER_NAME></PROXY_SERVER_USER_NAME>
    <PROXY_SERVER_USER_PASSWORD></PROXY_SERVER_USER_PASSWORD>
    <ANALYZER_SERIAL_NUMBER></ANALYZER_SERIAL_NUMBER>
    <ANALYZER_HOSTNAME>ABBOTT_ANALYZER</ANALYZER_HOSTNAME>
  </COMMON_NETWORK>
  <WIRELESS_NETWORK>
    <NETWORK>
      <NETWORK_PROFILE_NAME>WIRELESS</NETWORK_PROFILE_NAME>
      <NETWORK_ENABLED>FALSE</NETWORK_ENABLED>
      <NETWORK_AUTHENTICATION_TYPE>NONE</NETWORK_AUTHENTICATION_TYPE>
      <NETWORK_AUTHENTICATION_MODE>NONE</NETWORK_AUTHENTICATION_MODE>
    </NETWORK>
    <TCP_IP>
      <TCP_IPV4>
        <IPV4_ADDR_MODE>NONE</IPV4_ADDR_MODE>
        <IPV4_DNS_SERVER_ADDR_MODE>NONE</IPV4_DNS_SERVER_ADDR_MODE>
        <IPV4_ADDRESS></IPV4_ADDRESS>
        <IPV4_SUBNET_MASK></IPV4_SUBNET_MASK>
        <IPV4_DEFAULT_GATEWAY></IPV4_DEFAULT_GATEWAY>
        <IPV4_PREFERRED_DNS_SERVER_IP_ADDR></IPV4_PREFERRED_DNS_SERVER_IP_ADDR>
        <IPV4_ALTERNATE_DNS_SERVER_IP_ADDR></IPV4_ALTERNATE_DNS_SERVER_IP_ADDR>
      </TCP_IPV4>
    </TCP_IP>
    <WIRELESS>
      <SSID></SSID>
      <BSSID></BSSID>
      <CIPHER_TYPE>NONE</CIPHER_TYPE>
    </WIRELESS>
    <RADIO_SETTINGS>
      <WIFI_FREQUENCY_BAND>NONE</WIFI_FREQUENCY_BAND>
      <DISABLE_80211B_FLAG>FALSE</DISABLE_80211B_FLAG>
    </RADIO_SETTINGS>
    <PSK_AUTHENTICATION>
      <PSK_PASSPHRASE></PSK_PASSPHRASE>
      <PSK_WPA_TYPE>NONE</PSK_WPA_TYPE>
    </PSK_AUTHENTICATION>
    <ENTERPRISE_AUTHENTICATION>
      <ENTERPRISE_WPA_TYPE>NONE</ENTERPRISE_WPA_TYPE>
      <CIPHER_TYPE>NONE</CIPHER_TYPE>
      <ENTERPRISE_USER_ID></ENTERPRISE_USER_ID>
      <ENTERPRISE_PASSWORD></ENTERPRISE_PASSWORD>
      <ENTERPRISE_ANONYMOUS_ID>Anonymous</ENTERPRISE_ANONYMOUS_ID>
    </ENTERPRISE_AUTHENTICATION>
    <EAP_METHODS>
      <ENTERPRISE_TYPE></ENTERPRISE_TYPE>
      <OUTER_EAP_METHOD>NONE</OUTER_EAP_METHOD>
      <INNER_AUTHENTICATION_METHOD>NONE</INNER_AUTHENTICATION_METHOD>
      <INNER_EAP_METHOD>NONE</INNER_EAP_METHOD>
    </EAP_METHODS>
    <EAP_CERTIFICATES>
      <CLIENT_CERTIFICATE></CLIENT_CERTIFICATE>
      <CLIENT_CERTIFICATE_FN></CLIENT_CERTIFICATE_FN>
      <CLIENT_KEY></CLIENT_KEY>
      <CLIENT_KEY_FN></CLIENT_KEY_FN>
      <CLIENT_KEY_PASSWORD></CLIENT_KEY_PASSWORD>
      <ENABLE_SERVER_CERT_VALIDATION>TRUE</ENABLE_SERVER_CERT_VALIDATION>
      <SERVER_NAME></SERVER_NAME>
      <SERVER_CA_CERTIFICATE></SERVER_CA_CERTIFICATE>
      <SERVER_CA_CERTIFICATE_FN></SERVER_CA_CERTIFICATE_FN>
    </EAP_CERTIFICATES>
  </WIRELESS_NETWORK>
  <WIRED_NETWORK>
    <NETWORK>
      <NETWORK_PROFILE_NAME>WIRED</NETWORK_PROFILE_NAME>
      <NETWORK_ENABLED>TRUE</NETWORK_ENABLED>
      <NETWORK_AUTHENTICATION_TYPE>NONE</NETWORK_AUTHENTICATION_TYPE>
    </NETWORK>
    <TCP_IP>
      <TCP_IPV4>
        <IPV4_ADDR_MODE>AUTOMATIC</IPV4_ADDR_MODE>
        <IPV4_DNS_SERVER_ADDR_MODE>AUTOMATIC</IPV4_DNS_SERVER_ADDR_MODE>
        <IPV4_ADDRESS></IPV4_ADDRESS>
        <IPV4_SUBNET_MASK></IPV4_SUBNET_MASK>
        <IPV4_DEFAULT_GATEWAY></IPV4_DEFAULT_GATEWAY>
        <IPV4_PREFERRED_DNS_SERVER_IP_ADDR></IPV4_PREFERRED_DNS_SERVER_IP_ADDR>
        <IPV4_ALTERNATE_DNS_SERVER_IP_ADDR></IPV4_ALTERNATE_DNS_SERVER_IP_ADDR>
      </TCP_IPV4>
    </TCP_IP>
    <ENTERPRISE_AUTHENTICATION>
      <ENTERPRISE_USER_ID></ENTERPRISE_USER_ID>
      <ENTERPRISE_PASSWORD></ENTERPRISE_PASSWORD>
      <ENTERPRISE_ANONYMOUS_ID></ENTERPRISE_ANONYMOUS_ID>
    </ENTERPRISE_AUTHENTICATION>
    <EAP_METHODS>
      <ENTERPRISE_TYPE></ENTERPRISE_TYPE>
      <OUTER_EAP_METHOD>NONE</OUTER_EAP_METHOD>
      <INNER_AUTHENTICATION_METHOD>NONE</INNER_AUTHENTICATION_METHOD>
      <INNER_EAP_METHOD>NONE</INNER_EAP_METHOD>
    </EAP_METHODS>
    <EAP_CERTIFICATES>
      <CLIENT_CERTIFICATE></CLIENT_CERTIFICATE>
      <CLIENT_CERTIFICATE_FN></CLIENT_CERTIFICATE_FN>
      <CLIENT_KEY></CLIENT_KEY>
      <CLIENT_KEY_FN></CLIENT_KEY_FN>
      <CLIENT_KEY_PASSWORD></CLIENT_KEY_PASSWORD>
      <ENABLE_SERVER_CERT_VALIDATION></ENABLE_SERVER_CERT_VALIDATION>
      <SERVER_NAME></SERVER_NAME>
      <SERVER_CA_CERTIFICATE></SERVER_CA_CERTIFICATE>
      <SERVER_CA_CERTIFICATE_FN></SERVER_CA_CERTIFICATE_FN>
    </EAP_CERTIFICATES>
  </WIRED_NETWORK>
</NETWORK_CONFIG_DATA>
